# Supplementary material for: Growth strategy of aerial green algae on building materials in the temperate climate zone and its relevance to substrate biodeterioration
Source: Sci Rep. 2025 Dec 10;16:2167. doi: 10.1038/s41598-025-31926-x (PMC12808225; doi:10.1038/s41598-025-31926-x)
Supplement: Supplementary file 2 — Supplementary Material 2 [file 41598_2025_31926_MOESM2_ESM.xlsx]

## Sheet: S1_Sites and strains
	Table S1. Environmental characteristics at sampling sites and the taxonomic composition of algae, with details on isolated strains.
	Sampling site no.	1	2	3	4	5	6	7	8	9	10	11	12	13	14	15	16	17	18	19	20
	Building material type	Brick	Brick	Plaster	Brick	Plaster	Plaster	Plaster	Plaster	Plaster	Plaster	Brick	Plaster	Plaster	Plaster	Plaster	Plaster	Brick	Brick	Brick	Brick
	Cardinal direction	S	N	S	S	N	N	S	S	N	N	SW	N	N	NW	W	N	S	S	SW	N
	High above the ground level [cm]	51	47	14	261	129	180	230	250	196	136	213	192.5	108	148	112	203	130	53	103	5
	Light intensity at the biofilm spot [Klux]	1.866	10.87	5.18	6.22	8.68	7.43	6.15	4.63	16.53	10.8	0.1102	0.642	1.961	1.488	1.84	0.65	14.31	4.21	10.81	11.16
	Light intensity at the open space [Klux]	19.99	19.99	19.99	17.94	15.26	15.97	13.66	13.66	19.99	19.99	2.47	2.735	19.99	19.99	3.17	2.4	16.63	10.91	17.53	20.87
	Percentage of illuminance [%]	9.3	54.4	25.9	34.67	56.9	46.5	45	33.9	82.7	54	4.5	23.5	9.8	7.4	58	27	86.1	38.6	61.7	53.5
	Air temperature [°C]	23.5	24.1	25.1	25.8	24.1	24.4	26.7	26.7	27.1	27.1	19.8	19.9	20.4	22.2	24.7	24	19.7	22	21.3	18.4
	Air humidity [%]	52.1	51	49.9	48.3	54.2	56.7	57	57	57.5	54.8	57.4	57.6	56.2	48.2	46.9	47.2	41.5	62.1	68.4	51.8
	Substrate temperature [°C]	16.7	19.3	20.6	21.1	25.3	24.8	27.8	27.1	31.4	28.6	14.6	16.8	17.2	21.3	26.7	24.9	22.5	18.4	20.2	16.7
	Substrate moisture [%]	14	10	11	0.8	0	0	0.1	0.1	0	0	2.3	1.8	2.3	0	0.1	0	0.6	8.3	2.2	11.3
	Algal composition
	Bracteacoccus minor (Schmidle ex Chodat) Petrová		PNK043			PNK003	PNK070	PNK051	PNK073		PNK015					PNK012					PNK035
	Chloroidium saccarophilum (W.Krüger) Darienko & al.	PNK027	PNK028	PNK033	PNK061		PNK062			PNK030	PNK058	PNK064	PNK063	PNK047	PNK010	PNK029	PNK059	PNK055		PNK045
										PNK019					PNK031			PNK076
										PNK023
										PNK050
	Deuterostichococcus epilithicus Pröschold & Darienko					PNK056		PNK042				PNK067		PNK039				PNK024	PNK072		PNK020
	Diplosphaera chodatii Bialosuknia		PNK038		PNK021		PNK032					PNK069							PNK049	PNK018
	Klebsormidium nitens (Kützing) Lokhorst		PNK011	PNK077									PNK013			PNK091			PNK060
	Pseudostichococcus monallantoides L.Moewus		PNK026							PNK007			PNK017	PNK037					PNK044
	Stichococcus bacillaris Nägeli			PNK009		PNK040			PNK065		PNK071		PNK006	PNK081		PNK041	PNK083			PNK016	PNK068

## Sheet: S2_Genetic distance
	Table S2. Distance matrices based on the percentage identity of the concatenated 18S26SrbcL (or ITS26SrbcL for Klebsormidium) marker in isolated strains.
	Klebsormidium nitens
		PNK011	PNK013	PNK060	PNK077	PNK091
	PNK011	X	99.564	99.959	99.510	99.564
	PNK013	99.564	X	99.523	99.946	100.000
	PNK060	99.959	99.523	X	99.469	99.523
	PNK077	99.510	99.946	99.469	X	99.946
	PNK091	99.564	100.000	99.523	99.946	X
	Bracteacoccus minor
		PNK003	PNK012	PNK015	PNK035	PNK043	PNK051	PNK070	PNK073
	PNK003	X	100.000	100.000	99.662	99.662	100.000	100.000	100.000
	PNK012	100.000	X	100.000	99.662	99.662	100.000	100.000	100.000
	PNK015	100.000	100.000	X	99.662	99.662	100.000	100.000	100.000
	PNK035	99.662	99.662	99.662	X	99.948	99.662	99.662	99.662
	PNK043	99.662	99.662	99.662	99.948	X	99.662	99.662	99.662
	PNK051	100.000	100.000	100.000	99.662	99.662	X	100.000	100.000
	PNK070	100.000	100.000	100.000	99.662	99.662	100.000	X	100.000
	PNK073	100.000	100.000	100.000	99.662	99.662	100.000	100.000	X
	Prasiola clade
	Deuterostichococcus epilithicus														Diplosphaera chodatii
		PNK020	PNK024	PNK039	PNK042	PNK056	PNK067	PNK072								PNK018	PNK021	PNK032	PNK038	PNK049	PNK069
	PNK020	X	99.699	99.699	99.699	99.699	99.699	99.699							PNK018	X	99.827	99.827	99.427	99.427	99.827
	PNK024	99.699	X	99.920	100.000	100.000	100.000	100.000							PNK021	99.827	X	100.000	99.325	99.325	100.000
	PNK039	99.699	99.920	X	99.920	99.920	99.920	99.920							PNK032	99.827	100.000	X	99.325	99.325	100.000
	PNK042	99.699	100.000	99.920	X	100.000	100.000	100.000							PNK038	99.427	99.325	99.325	X	100.000	81.183
	PNK056	99.699	100.000	99.920	100.000	X	100.000	100.000							PNK049	99.427	99.325	99.325	100.000	X	81.183
	PNK067	99.699	100.000	99.920	100.000	100.000	X	100.000							PNK069	99.827	100.000	100.000	99.325	99.325	X
	PNK072	99.699	100.000	99.920	100.000	100.000	100.000	X
	Stichococcus bacillaris															Pseudostichococcus monallantoides
		PNK006	PNK009	PNK016	PNK040	PNK041	PNK065	PNK068	PNK071	PNK081	PNK083						PNK007	PNK017	PNK026	PNK037	PNK044
	PNK006	X	99.743	99.698	99.743	99.834	98.005	98.005	99.834	99.743	98.005					PNK007	X	97.756	97.731	100.000	97.731
	PNK009	99.743	X	99.688	99.860	99.824	97.995	97.995	99.793	99.860	97.995					PNK017	97.756	X	99.800	97.756	99.800
	PNK016	99.698	99.688	X	99.688	99.828	98.254	98.254	99.797	99.688	98.254					PNK026	97.731	99.800	X	97.731	99.975
	PNK040	99.743	99.860	99.688	X	99.824	97.995	97.995	99.793	99.860	97.995					PNK037	100.000	97.756	97.731	X	97.731
	PNK041	99.834	99.824	99.828	99.824	X	98.132	98.132	99.945	99.824	98.132					PNK044	97.731	99.800	99.975	97.731	X
	PNK065	98.005	97.995	98.254	97.995	98.132	X	100.000	98.102	97.995	100.000
	PNK068	98.005	97.995	98.254	97.995	98.132	100.000	X	98.102	97.995	100.000
	PNK071	99.834	99.793	99.797	99.793	99.945	98.102	98.102	X	99.793	98.102
	PNK081	99.743	99.860	99.688	99.860	99.824	97.995	97.995	99.793	X	97.995
	PNK083	98.005	97.995	98.254	97.995	98.132	100.000	100.000	98.102	97.995	X
	Chloroidium saccharophilum
		PNK010	PNK019	PNK023	PNK027	PNK028	PNK029	PNK030	PNK031	PNK033	PNK045	PNK047	PNK050	PNK055	PNK058	PNK059	PNK061	PNK062	PNK063	PNK064	PNK076
	PNK010	X	99.930	99.930	99.803	99.761	99.958	99.930	99.944	99.761	99.859	99.958	99.887	99.887	99.901	99.817	99.634	99.634	99.915	99.958	99.930
	PNK019	99.930	X	100.000	99.817	99.775	99.972	100.000	99.901	99.775	99.873	99.972	99.958	99.958	99.972	99.831	99.648	99.648	99.986	99.972	100.000
	PNK023	99.930	100.000	X	99.817	99.775	99.972	100.000	99.901	99.775	99.873	99.972	99.958	99.958	99.972	99.831	99.648	99.648	99.986	99.972	100.000
	PNK027	99.803	99.817	99.817	X	99.789	99.789	99.817	99.775	99.789	99.930	99.845	99.775	99.775	99.845	99.676	99.704	99.704	99.803	99.845	99.817
	PNK028	99.761	99.775	99.775	99.789	X	99.746	99.775	99.732	100.000	99.817	99.803	99.789	99.789	99.746	99.718	99.592	99.592	99.760	99.803	99.775
	PNK029	99.958	99.972	99.972	99.789	99.746	X	99.972	99.930	99.746	99.845	99.944	99.930	99.930	99.944	99.859	99.620	99.620	99.958	99.944	99.972
	PNK030	99.930	100.000	100.000	99.817	99.775	99.972	X	99.901	99.775	99.873	99.972	99.958	99.958	99.972	99.831	99.648	99.648	99.986	99.972	100.000
	PNK031	99.944	99.901	99.901	99.775	99.732	99.930	99.901	X	99.732	99.831	99.930	99.859	99.859	99.873	99.789	99.606	99.606	99.887	99.930	99.901
	PNK033	99.761	99.775	99.775	99.789	100.000	99.746	99.775	99.732	X	99.817	99.803	99.789	99.789	99.746	99.718	99.592	99.592	99.760	99.803	99.775
	PNK045	99.859	99.873	99.873	99.930	99.817	99.845	99.873	99.831	99.817	X	99.901	99.831	99.831	99.901	99.704	99.761	99.761	99.859	99.901	99.873
	PNK047	99.958	99.972	99.972	99.845	99.803	99.944	99.972	99.930	99.803	99.901	X	99.930	99.930	99.944	99.803	99.676	99.676	99.958	100.000	99.972
	PNK050	99.887	99.958	99.958	99.775	99.789	99.930	99.958	99.859	99.789	99.831	99.930	X	99.986	99.930	99.789	99.606	99.606	99.944	99.930	99.958
	PNK055	99.887	99.958	99.958	99.775	99.789	99.930	99.958	99.859	99.789	99.831	99.930	99.986	X	99.930	99.789	99.606	99.606	99.944	99.930	99.958
	PNK058	99.901	99.972	99.972	99.845	99.746	99.944	99.972	99.873	99.746	99.901	99.944	99.930	99.930	X	99.803	99.676	99.676	99.958	99.944	99.972
	PNK059	99.817	99.831	99.831	99.676	99.718	99.859	99.831	99.789	99.718	99.704	99.803	99.789	99.789	99.803	X	99.479	99.479	99.817	99.803	99.831
	PNK061	99.634	99.648	99.648	99.704	99.592	99.620	99.648	99.606	99.592	99.761	99.676	99.606	99.606	99.676	99.479	X	99.986	99.634	99.676	99.648
	PNK062	99.634	99.648	99.648	99.704	99.592	99.620	99.648	99.606	99.592	99.761	99.676	99.606	99.606	99.676	99.479	99.986	X	99.634	99.676	99.648
	PNK063	99.915	99.986	99.986	99.803	99.760	99.958	99.986	99.887	99.760	99.859	99.958	99.944	99.944	99.958	99.817	99.634	99.634	X	99.958	99.986
	PNK064	99.958	99.972	99.972	99.845	99.803	99.944	99.972	99.930	99.803	99.901	100.000	99.930	99.930	99.944	99.803	99.676	99.676	99.958	X	99.972
	PNK076	99.930	100.000	100.000	99.817	99.775	99.972	100.000	99.901	99.775	99.873	99.972	99.958	99.958	99.972	99.831	99.648	99.648	99.986	99.972	X

## Sheet: S3_Morphometrics
	Table S3. Cell dimensions measurements [µm] (n=100) for representative strains of each morphotype group isolated from building materials.
	No.	Coccal - circular			Cocal - oval						Coccal - elongated									Filamentous
		PNK015	PNK035	PNK043	PNK010			PNK021			PNK007			PNK040			PNK056			PNK013
		Diameter	Diameter	Diameter	Length	Width	L/W Ratio	Length	Width	L/W Ratio	Length	Width	L/W Ratio	Length	Width	L/W Ratio	Length	Width	L/W Ratio	Length	Width	L/W Ratio
	1	12.7	11.75	11.11	5.98	3.25	1.84	3.18	2.49	1.27711	7.09	2.96	2.39527	5.8	2.78	2.08633	11.13	3.65	3.04932	7.26	5.03	1.44334
	2	6.06	9.31	9	6.74	4.68	1.44017	4.11	3.01	1.36545	6.99	2.71	2.57934	6.46	2.56	2.52344	7.5	3.26	2.30061	6.93	6.3	1.1
	3	6.77	6.67	6.36	5.16	3.47	1.48703	3.79	3.05	1.24262	6.45	3.71	1.73854	4.45	2.14	2.07944	7.46	3.65	2.04384	8.69	5.73	1.51658
	4	13.87	6.14	5.71	6.03	3.18	1.89623	3.96	2.93	1.35154	10.19	3.46	2.94509	6.67	2.2	3.03182	5.64	3.08	1.83117	9.17	6.05	1.5157
	5	12.7	7.3	6.89	5.42	3.24	1.67284	4.09	2.68	1.52612	7.16	3.46	2.06936	4.43	2.52	1.75794	11.59	3.6	3.21944	13.46	5.47	2.46069
	6	7.09	7.41	6.77	5.09	3.25	1.56615	3.56	2.61	1.36398	6.83	3.59	1.90251	5.84	2.78	2.10072	9.53	2.93	3.25256	14.37	5.88	2.44388
	7	9	6.14	5.61	5.15	3.11	1.65595	4.55	3.17	1.43533	7.18	3.62	1.98343	6.14	2.47	2.48583	6.77	3.17	2.13565	11.32	5.82	1.94502
	8	9.77	6.03	5.51	4.84	2.71	1.78598	3.16	2.79	1.13262	6.93	3.67	1.88828	7.58	2.32	3.26724	5.65	3.2	1.76562	9.03	5.42	1.66605
	9	6.35	9.1	8.9	5.72	3.83	1.49347	3.36	3.17	1.05994	6.86	3.72	1.84409	4.79	2.61	1.83525	7.37	3.42	2.15497	9.48	6.12	1.54902
	10	7.94	6.88	6.35	6.8	3.71	1.83288	3.29	2.91	1.13058	8.58	3.65	2.35068	5.23	2.63	1.98859	5.83	3.18	1.83333	8.29	6.44	1.28727
	11	7.09	7.94	7.73	6.27	3.85	1.62857	3.08	3.13	0.984026	6.09	3.01	2.02326	5.37	2.35	2.28511	7.19	3.54	2.03107	6.63	6.53	1.01531
	12	8.89	10.79	9.97	7.31	4.45	1.6427	4.67	2.73	1.71062	7.82	3.69	2.11924	5.41	2.96	1.8277	6.39	3.28	1.94817	6.63	6.2	1.06935
	13	8.89	11.11	9.84	5.29	3.05	1.73443	4.42	3.09	1.43042	7.19	3.83	1.87728	6.67	2.65	2.51698	8.4	4.07	2.06388	6.48	6.3	1.02857
	14	6.56	6.67	6.24	7.39	4.17	1.77218	3.27	2.6	1.25769	8.41	3.22	2.6118	4.76	2.84	1.67606	7.57	3.22	2.35093	5.92	6.3	0.939683
	15	8.68	7.2	6.99	6.41	4.07	1.57494	4.62	3.16	1.46203	6.79	3.71	1.83019	5.7	2.41	2.36515	7.02	3.5	2.00571	7.2	6.31	1.14105
	16	8.26	7.2	6.88	5.22	3.39	1.53982	3.05	2.88	1.05903	7	3.7	1.89189	4.47	2.28	1.96053	6.12	3.11	1.96785	6.96	6.02	1.15615
	17	10.27	8.68	8.15	7.58	4.29	1.7669	4.06	3.5	1.16	6.54	3.61	1.81163	5.02	2.32	2.16379	6.11	3.47	1.76081	7.6	6.23	1.2199
	18	7.73	6.88	6.88	6.22	3.05	2.03934	4.49	3	1.49667	6.77	3.09	2.19094	4.74	2.79	1.69892	5.91	3.26	1.81288	7.32	5.8	1.26207
	19	5.82	5.61	5.4	6.23	3.56	1.75	3.73	3.7	1.00811	6.63	3.38	1.96154	4.49	2.75	1.63273	7.41	3.16	2.34494	7.02	5.5	1.27636
	20	5.82	6.99	6.35	5.12	3.56	1.4382	3.32	2.48	1.33871	9.03	3.82	2.36387	4.79	2.58	1.85659	8.02	3.27	2.4526	6.08	5.8	1.04828
	21	8.15	5.93	5.82	5.84	4.15	1.40723	3.36	2.84	1.1831	6.78	3.01	2.25249	3.92	2.33	1.6824	8.58	3.18	2.69811	12	6.16	1.94805
	22	7.09	6.99	6.56	6.73	3.92	1.71684	3.81	3.07	1.24104	8.54	3.47	2.4611	5.37	2.46	2.18293	7.68	3.22	2.38509	7.44	4.99	1.49098
	23	6.25	12.17	11.01	5.63	3.9	1.44359	3.24	3.03	1.06931	4.89	2.75	1.77818	6.1	2.42	2.52066	6.96	3.16	2.20253	8.91	6.07	1.46787
	24	13.76	7.3	6.88	7.05	4.36	1.61697	3.49	2.52	1.38492	7.85	3.61	2.17452	4.35	2.75	1.58182	6.56	3.31	1.98187	13.15	5.79	2.27116
	25	12.59	9.21	8.79	9	4.76	1.89076	4.23	2.91	1.45361	7.13	3.38	2.10947	6.3	2.44	2.58197	7.02	3.39	2.0708	5.94	5.49	1.08197
	26	13.67	5.82	5.72	6.73	4.02	1.67413	2.99	2.76	1.08333	8.97	3.67	2.44414	5.86	2.48	2.3629	6.58	3.39	1.941	7.06	5.23	1.3499
	27	8.89	7.62	7.41	6.49	3.86	1.68135	3.32	2.73	1.21612	9.89	3.66	2.70219	9.96	2.56	3.89063	7.59	3.46	2.19364	6.84	5.17	1.32302
	28	9.84	6.67	6.25	6.68	4.3	1.55349	2.78	2.55	1.0902	6.99	3.32	2.10542	6.5	2.37	2.74262	9.06	3.71	2.44205	7.58	5.26	1.44106
	29	6.99	8.15	7.83	5.19	2.95	1.75932	3.39	2.97	1.14141	7.04	3.6	1.95556	6.69	2.97	2.25253	7.63	2.77	2.75451	7.86	5.36	1.46642
	30	7.84	7.62	6.99	5.9	3.27	1.80428	4.47	3.18	1.40566	7.34	3.52	2.08523	4.62	2.52	1.83333	9.84	3.85	2.55584	6.17	5.82	1.06014
	31	6.77	5.4	5.19	6.57	3.48	1.88793	3.32	3.23	1.02786	6.2	3.42	1.81287	4.86	2.44	1.9918	6.5	3.34	1.94611	6.3	5.26	1.19772
	32	17.78	7.62	7.09	6.96	4.65	1.49677	3.18	2.78	1.14388	6.49	3.48	1.86494	5.33	2.38	2.2395	6.75	3.18	2.12264	6.55	5.5	1.19091
	33	9.95	5.71	6.03	5.86	3.76	1.55851	3.55	2.99	1.18729	6.17	3.47	1.7781	4.94	2.63	1.87833	6.45	3.47	1.85879	10.04	6.14	1.63518
	34	8.89	11.54	11.22	6.49	4.19	1.54893	3.55	2.54	1.39764	6.71	3.31	2.02719	6.79	2.66	2.55263	7.71	3.37	2.28783	10.06	5.61	1.79323
	35	8.36	8.89	8.26	6.25	3.99	1.56642	3.28	2.79	1.17563	6.61	3.31	1.99698	5.52	2.42	2.28099	7.75	3.41	2.27273	6.23	5.67	1.09877
	36	12.49	8.68	8.16	6.09	3.9	1.56154	3.73	3.16	1.18038	6.91	3.45	2.0029	4.27	2.38	1.79412	7.51	3.23	2.32508	7.43	5.84	1.27226
	37	6.67	5.71	5.71	7.58	4.19	1.80907	4.07	2.95	1.37966	10.54	3.62	2.9116	4.74	2.71	1.74908	7.96	3.26	2.44172	4.65	5.48	0.84854
	38	6.77	6.56	6.25	5.02	2.76	1.81884	2.99	2.77	1.07942	7.02	3.27	2.14679	5.96	2.44	2.44262	7.87	3.68	2.13859	7.21	5.4	1.33519
	39	7.52	5.93	5.93	7.02	3.93	1.78626	3.09	2.84	1.08803	8.59	3.28	2.6189	4.34	2.52	1.72222	6.19	2.84	2.17958	11.75	7.34	1.60082
	40	6.47	6.46	6.24	5.93	2.65	2.23774	3.82	3.39	1.12684	6.67	3.79	1.75989	4.39	2.65	1.6566	6.42	3.34	1.92216	8.5	5.22	1.62835
	41	7.51	6.03	5.93	8.1	5.07	1.59763	3.67	3	1.22333	8.17	3.08	2.6526	4.02	2.16	1.86111	10.06	3.22	3.12422	7.06	5.56	1.26978
	42	5.4	7.62	7.62	7.38	5.21	1.41651	4.07	3.09	1.31715	6.45	3.6	1.79167	4.35	2.58	1.68605	7.86	2.89	2.71972	5.96	5.66	1.053
	43	8.47	6.77	6.46	7.01	4.73	1.48203	3.32	2.8	1.18571	7.16	3.29	2.17629	4.15	2.65	1.56604	5.8	3.18	1.8239	6.89	5.82	1.18385
	44	12.28	7.51	7.2	6.55	4.25	1.54118	3.5	2.95	1.18644	6.77	3.6	1.88056	4.64	2.65	1.75094	6.06	3.13	1.9361	6.7	4.98	1.34538
	45	7.52	7.41	7.31	7.58	4.72	1.60593	3.32	3.03	1.09571	6.58	3.81	1.72703	7.07	2.88	2.45486	9.44	3.32	2.84337	12.15	6.88	1.76599
	46	6.77	6.88	6.35	5.49	3.18	1.72642	3.38	2.76	1.22464	8.52	3.59	2.37326	5.08	2.38	2.13445	7.9	3.31	2.38671	12.64	6.52	1.93865
	47	5.19	8.26	8.04	5.68	3.32	1.71084	3.13	2.65	1.18113	9.81	3.09	3.17476	5.61	2.65	2.11698	8.31	3.18	2.61321	5.16	5.57	0.926391
	48	6.56	7.51	7.3	7.39	4.35	1.69885	4.25	3.36	1.26488	6.31	3.58	1.76257	5.03	2.52	1.99603	9.02	3.17	2.84543	6.14	5.47	1.12249
	49	8.05	8.57	7.94	6.25	4.19	1.49165	3.72	2.95	1.26102	7.29	3.32	2.19578	6.88	2.13	3.23005	7.1	3.43	2.06997	10.33	4.64	2.22629
	50	10.84	8.04	7.62	6.47	3.66	1.76776	3.95	2.91	1.35739	6.83	3.09	2.21036	4.67	2.66	1.75564	9.13	3.22	2.8354	7.83	5.88	1.33163
	51	11.6	7.09	6.88	5.28	3.6	1.46667	3.13	2.56	1.22266	8.86	3.29	2.69301	6.19	2.85	2.17193	7.19	3.2	2.24688	7.25	6.33	1.14534
	52	6.89	7.09	6.99	6.89	4.32	1.59491	3.74	2.71	1.38007	9.22	3.27	2.81957	5.74	2.89	1.98616	7.01	3.64	1.92582	5.47	5.56	0.983813
	53	16.72	10.27	9.95	7.88	3.59	2.19499	3.11	3.01	1.03322	6.9	3.24	2.12963	5.38	2.59	2.07722	7.3	3.27	2.23242	8.17	6.39	1.27856
	54	9.1	6.88	6.77	4.83	3.18	1.51887	4.15	3	1.38333	7.11	3.39	2.09735	5.5	2.1	2.61905	8.86	3.05	2.90492	7.8	5.76	1.35417
	55	8.78	6.99	7.41	6.26	3.56	1.75843	4.66	2.76	1.68841	7.1	3.27	2.17125	6.4	2.65	2.41509	8.62	3.29	2.62006	7.64	5.91	1.29272
	56	6.67	6.24	6.14	6.21	3.56	1.74438	4.28	2.94	1.45578	6.82	3.15	2.16508	4.86	2.41	2.0166	7.97	3.52	2.2642	6.92	6.06	1.14191
	57	9.42	7.83	7.83	5.65	3.21	1.76012	3.59	3.14	1.14331	8.06	3.23	2.49536	4.74	2.46	1.92683	6.62	3.18	2.08176	6.88	6.33	1.08689
	58	8.47	6.14	6.25	5.63	3.18	1.77044	3.35	2.85	1.17544	6.26	3.23	1.93808	5.63	2.68	2.10075	6.16	3.24	1.90123	7.35	6.56	1.12043
	59	8.47	7.51	7.31	5.81	3.7	1.57027	4.52	3.36	1.34524	8.3	3.01	2.75748	7.25	2.47	2.93522	8.85	3.39	2.61062	6.47	6.34	1.0205
	60	9.95	5.82	5.19	6.29	3.77	1.66844	4.13	3.21	1.2866	6.75	3.2	2.10938	4.79	2.42	1.97934	9.08	3.18	2.85535	9.31	5.84	1.59418
	61	8.78	6.99	6.77	6.17	3.6	1.71389	3.28	2.54	1.29134	7.34	3.15	2.33016	4.17	2.23	1.86996	7.76	3.18	2.44025	9.55	5.9	1.61864
	62	10.06	6.99	6.88	6.37	3.58	1.77933	4.13	3.18	1.29874	7.01	3.27	2.14373	4.98	2.46	2.02439	8.02	3.29	2.43769	6.98	5.32	1.31203
	63	8.9	8.47	8.05	6.83	4.09	1.66993	3.98	2.81	1.41637	6.39	3.07	2.08143	7.07	2.25	3.14222	5.52	3.41	1.61877	6.89	5.26	1.30989
	64	6.67	5.61	5.82	5.11	2.97	1.72054	3.79	3.36	1.12798	5.6	3.36	1.66667	4.74	2.48	1.91129	7.07	3.05	2.31803	6.89	6.37	1.08163
	65	9.42	6.56	6.56	6.43	4.32	1.48843	4.15	3.03	1.36964	9.02	3.47	2.59942	3.78	2.21	1.71041	7.25	3.18	2.27987	6	6.46	0.928793
	66	8.68	6.67	6.24	6.22	3.08	2.01948	4.04	3.35	1.20597	8.66	3.32	2.60843	5.5	2.49	2.20884	7.37	3.42	2.15497	6.99	6.56	1.06555
	67	8.48	11.32	10.58	7.81	4.21	1.85511	4.06	3.13	1.29712	8.95	3.23	2.7709	4.93	2.14	2.30374	8.38	3.28	2.55488	9.01	6.43	1.40124
	68	8.58	6.99	6.77	5.74	3.22	1.78261	3.92	2.96	1.32432	7.07	3.03	2.33333	4.88	2.03	2.40394	8.91	3.01	2.96013	7.43	6.44	1.15373
	69	9.84	6.35	6.35	6.16	3.97	1.55164	3.65	2.95	1.23729	9.13	3.2	2.85312	5.04	2.03	2.48276	9.44	3.32	2.84337	6	5.31	1.12994
	70	9.1	6.88	6.35	4.97	2.55	1.94902	4.34	3.08	1.40909	6.07	3.62	1.6768	4.68	2.82	1.65957	9.45	3.31	2.85498	8.91	6.89	1.29318
	71	9.74	6.24	5.82	5.87	3.75	1.56533	3.72	3.11	1.19614	9.12	3.05	2.99016	4.43	2.48	1.78629	5.63	2.82	1.99645	10.9	6.44	1.69255
	72	8.57	11.01	10.58	6.14	3.32	1.8494	4.41	3.13	1.40895	8.74	3.67	2.38147	5.16	2.65	1.94717	7.86	3.15	2.49524	5.72	6.46	0.885449
	73	5.94	9.53	9.21	6.39	4.23	1.51064	4.05	2.88	1.40625	8.94	3.17	2.82019	5.44	2.59	2.10039	6.98	2.92	2.39041	6.25	6.25	1
	74	10.48	7.62	7.41	5.34	2.71	1.97048	4.12	3.17	1.29968	9.8	3.6	2.72222	6.18	2.52	2.45238	9.11	3.03	3.0066	7.94	6.35	1.25039
	75	6.36	8.26	7.94	8.78	4.49	1.95546	4.27	2.91	1.46735	6.44	3.31	1.94562	6.62	2.7	2.45185	7.51	3.01	2.49502	6.72	6.14	1.09446
	76	5.3	7.62	7.73	6.27	2.85	2.2	3.58	2.73	1.31136	5.02	2.78	1.80576	5.32	2.58	2.06202	7.17	3.39	2.11504	5.52	6.17	0.894652
	77	6.35	8.15	7.83	4.56	4.76	0.957983	4.36	3.27	1.33333	6.87	3.32	2.06928	5.44	2.71	2.00738	8.3	3.42	2.4269	10.58	6.21	1.7037
	78	8.89	14.39	14.18	5.45	2.94	1.85374	3.46	2.68	1.29104	11.31	3.5	3.23143	5.9	2.48	2.37903	8.22	3.47	2.36888	7.25	5.65	1.28319
	79	14.51	6.56	6.67	5.88	3.49	1.68481	4	3.36	1.19048	7.11	3.61	1.96953	5.96	2.65	2.24906	7.45	3.27	2.27829	9.42	5.61	1.67914
	80	9.95	6.67	6.03	7.33	3.68	1.99185	3.13	2.52	1.24206	7.84	3.41	2.29912	4.69	2.67	1.75655	5.54	3.23	1.71517	6.77	5.84	1.15925
	81	9.21	6.14	6.14	5.58	2.7	2.06667	4.34	3.18	1.36478	7.67	3.56	2.15449	4.89	2.56	1.91016	8.61	3.45	2.49565	9.57	5.99	1.59766
	82	7.83	6.46	6.35	7.16	4.26	1.68075	3.52	3.16	1.11392	7.06	3.67	1.92371	5.43	2.65	2.04906	8.65	3.36	2.5744	6.73	5.56	1.21043
	83	10.48	5.82	5.82	7.86	5.33	1.47467	3.79	3.22	1.17702	5.99	3.62	1.6547	4.47	2.47	1.80972	7.44	3.15	2.3619	7.53	5.17	1.45648
	84	7.94	5.61	5.51	6.36	3.23	1.96904	3.75	3.27	1.14679	8.9	3.56	2.5	4.28	2.72	1.57353	8.17	3.18	2.56918	5.88	6.14	0.957655
	85	8.47	8.15	7.94	5.63	3.32	1.69578	4.23	3.01	1.40532	6.91	3.41	2.02639	4.51	2.56	1.76172	8.27	3.25	2.54462	5.23	5.48	0.95438
	86	8.16	8.04	7.52	4.85	3.85	1.25974	4.03	3.45	1.16812	8.08	4.3	1.87907	4.78	2.68	1.78358	5.64	3.23	1.74613	8.28	5.65	1.46549
	87	8.78	5.84	5.5	6.47	3.42	1.89181	3.29	2.54	1.29528	9.71	3.27	2.96942	6.72	2.35	2.85957	7.35	3.34	2.2006	4.98	5.82	0.85567
	88	6.88	7.09	6.67	6.19	3.03	2.0429	4.32	3.32	1.3012	7.73	3.24	2.3858	7.07	2.56	2.76172	8.02	3.39	2.36578	8.15	5.5	1.48182
	89	10.16	8.89	8.36	6.24	3.82	1.63351	3.88	2.98	1.30201	5.64	3.74	1.50802	4.37	2.55	1.71373	5.24	3.2	1.6375	7.62	5.4	1.41111
	90	8.47	5.93	5.82	5.62	3.18	1.7673	3.85	3.45	1.11594	6.27	3.28	1.91159	5.54	2.82	1.96454	6.2	3.23	1.9195	10.05	5.71	1.76007
	91	8.15	6.14	5.4	7.72	4.15	1.86024	2.95	2.52	1.17063	5.99	3.29	1.82067	4.55	2.52	1.80556	7.2	3.03	2.37624	5.67	5.12	1.10742
	92	7.83	9.21	8.89	5.3	3.29	1.61094	4.36	3	1.45333	9.34	3.18	2.93711	6.73	2.65	2.53962	5.59	3.39	1.64897	6.08	5.25	1.1581
	93	8.89	6.03	5.51	4.88	2.7	1.80741	3.55	2.91	1.21993	7.66	3.9	1.9641	6.5	2.39	2.71967	6.66	3.44	1.93605	7.75	6.28	1.23408
	94	11.13	6.03	5.82	5.71	3.47	1.64553	3.85	3.16	1.21835	7.53	3.55	2.12113	5.5	2.55	2.15686	6.14	3.17	1.93691	6.59	6.14	1.07329
	95	6.46	7.3	7.41	7.21	4.02	1.79353	4.34	3.07	1.41368	6.37	3.05	2.08852	5.31	2.54	2.09055	6.8	2.81	2.41993	7.91	6.12	1.29248
	96	11.96	10.8	10.37	5.74	2.81	2.0427	4.25	3.16	1.34494	7.7	3.24	2.37654	4.27	2.56	1.66797	6.27	3.18	1.9717	7.35	6.06	1.21287
	97	7.94	7.83	7.51	6.25	3.22	1.94099	3.17	2.88	1.10069	6.21	3.58	1.73464	5.62	2.88	1.95139	5.89	3.11	1.89389	6.28	5.61	1.11943
	98	11.85	8.04	7.41	5.39	3.24	1.66358	3.28	2.65	1.23774	8.43	3.89	2.1671	6.6	3.16	2.08861	11.13	3.62	3.07459	6.15	5.76	1.06771
	99	12.92	6.88	6.35	5.21	3.7	1.40811	4.05	2.94	1.37755	8.28	3.83	2.16188	5.54	2.46	2.25203	7.71	3.18	2.42453	6.42	5.83	1.1012
	100	8.47	5.93	5.4	6.77	4.99	1.35671	3.89	3.25	1.19692	8.47	3.36	2.52083	5.06	2.8	1.80714	6.01	3.17	1.8959	6.17	5.99	1.03005
	Max	17.78	14.39	14.18	9	5.33	2.23774	4.67	3.7	1.71062	11.31	4.3	3.23143	9.96	3.16	3.89063	11.59	4.07	3.25256	14.37	7.34	2.46069
	Min	5.19	5.4	5.19	4.56	2.55	0.957983	2.78	2.48	0.984026	4.89	2.71	1.50802	3.78	2.03	1.56604	5.24	2.77	1.61877	4.65	4.64	0.84854
	Q1	7.015	6.2675	6.165	5.6225	3.2225	1.55927	3.32	2.7825	1.16875	6.68	3.2325	1.90478	4.6825	2.42	1.80779	6.515	3.1725	1.96881	6.4325	5.5	1.08878
	Q3	9.9225	8.15	7.83	6.7625	4.185	1.8164	4.1275	3.16	1.36859	8.46	3.61	2.45686	5.96	2.6575	2.39771	8.2925	3.39	2.53237	8.6425	6.245	1.47833

## Sheet: S4_Molecular records
	Table S4. Details on molecular records used in phylogenetic analyses.
	Taxon	Strain	Localtity/Source	NCBI record			Additional info
				18S	ITS-26S	rbcL
	Bracteacoccus
	Bracteacoccus aggregatus	G2-3	Germany, Göttingen	X	JQ281840	JQ259862	Type strain (Fučiková et al., 2012) [23]
	Bracteacoccus aggregatus	BCP-SRS2-VF3	San Rafael Swell, UT, USA	JQ259917	JF717414	JF717388
	Bracteacoccus aggregatus	SAG-SO5-1	South Africa	HQ246325	HQ246423	HQ246363
	Bracteacoccus aggregatus	UTEX 1272	Dripping Springs, TX, USA	GQ985406	GQ246421	GQ985402
	Bracteacoccus deserticola	BCP-EM3-VF7	Needles District, UT, USA	JQ259934	JQ281857	HM746601
	Bracteacoccus deserticola	UTEX EE 80	Negev Desert, Israel	JQ259935	X	HM639997	Type strain (Fučiková et al., 2012) [23]
	Bracteacoccus minor	BCP-ZNP1-VF22	Zion Nat. Park, UT, USA	JQ259942	JF717407	JF717392
	Bracteacoccus minor	CCALA 222	Romania	JQ259943	JF717404	JF717389
	Bracteacoccus minor	TOT-27	Japan	JQ259941	JF717409	JF717391
	Bracteacoccus minor	UTEX 66	from culture collection	BMU63097	JF717398	GQ985399	Type strain (Fučiková et al., 2012) [23]
	Bracteacoccus minor var. deserticolum	SAG-61.80	Negev Desert, Israel	JQ259944	JF717403	JF717387	Type strain (Fučiková et al., 2012) [23]
	Bracteacoccus occidentalis	BCP-BC2-1	Baja California, Mexico	AF516676	JF717412	GQ985401	Type strain (Fučiková et al., 2012) [23]
	Bracteacoccus occidentalis	BCP-EM3-VF25	Mojave Desert, CA, USA	JQ259945	JF717410	JF717385
	Bracteacoccus pseudominor	SAG-2272	Namibia	HQ246326	HQ246426	HQ246365
	Bracteacoccus pseudominor	UTEX 1247	Hudspeth Co., TX, USA	GQ985405	HQ246424	GQ985397	Type strain (Fučiková et al., 2012) [23]
	Bracteacoccus sp.	PNK003	Poland, Lodz, plaster wall	PX279535		PX290166	Bracteacoccus minor
	Bracteacoccus sp.	PNK012	Poland, Lodz, plaster wall	PX279536		PX290167	Bracteacoccus minor
	Bracteacoccus sp.	PNK015	Poland, Lodz, plaster wall	PX279537		PX290168	Bracteacoccus minor
	Bracteacoccus sp.	PNK035	Poland, Lodz, brick wall	PX279538		PX290169	Bracteacoccus minor
	Bracteacoccus sp.	PNK043	Poland, Lodz, brick wall	PX279539		PX290170	Bracteacoccus minor
	Bracteacoccus sp.	PNK051	Poland, Lodz, plaster wall	PX279540		PX290171	Bracteacoccus minor
	Bracteacoccus sp.	PNK070	Poland, Lodz, plaster wall	PX279541		PX290172	Bracteacoccus minor
	Bracteacoccus sp.	PNK073	Poland, Lodz, plaster wall	PX279542		PX290173	Bracteacoccus minor
	Radiococcus polycoccus	SAG217-1c	Cambridge, UK	AF388378	JQ281875	HM852437	Outgroup taxa
	Chloroidium
	Chloroidium antarcticum	ISBAL-1013	Antarctica, soil	MH551519		MH545953
	Chloroidium arboricolum	MG-3	Europe, bark	MH551521		MH545954
	Chloroidium arboricolum	MG-1	Europe, bark	MH551520		X
	Chloroidium ellipsoideum	SAG 3.95	Unknown	FM946012		MH545949
	Chloroidium ellipsoideum	SAG 2140	Japan, frehwater pond	FM946014		X
	Chloroidium ellipsoideum	SAG 2111	Germany, Göttingen, roof tile	FM946017		X
	Chloroidium ellipsoideum	SAG 2061	Germany, Rostock, plastic switchbox	FM946016		X
	Chloroidium engadinense	SAG 812-1	Europe, soil	FM946011		MH545951
	Chloroidium lichenum	SAG 2115	Europe, artificial substrate	FM946019		MH545950
	Chloroidium lichenum	SAG2294	Switzerland, photobiont	MH551509		X
	Chloroidium lichenum	CCAP 211/108	Germany, photobiont	FM946021		X
	Chloroidium saccharophilum	SAG 211-9a	Europe, bark	FM946000		MH545948
	Chloroidium saccharophilum	SAG 2149	Switzerland, freshwater pond	FM946009		X
	Chloroidium saccharophilum	SAG 2055	Switzerland, Davos Valley, photobiont	MH551488		X
	Chloroidium saccharophilum	SAG 211-1c	Sweeden	FM946007		X
	Chloroidium saccharophilum	FaII/B-1b	Europe, bark	MH551489		X
	Chloroidium saccharophilum	CCAP 211/58	Antarctica, soil	MH551494		X
	Chloroidium saccharophilum	CCAP 211/40	Europe, freshwater pond	MH551490		X
	Chloroidium saccharophilum	CCAP 211/36	Europe, freshwater pond	FM946003		X
	Chloroidium visosum	SAG 56.87	Europe, photobiont	MH551495		MH545952
	Chloroidium visosum	MG-2	Europe, bark	MH551496		X
	Chloroidium sp.	PNK010	Poland, Lodz, plaster wall	PX279515		PX290146	Chloroidium saccharophilum
	Chloroidium sp.	PNK019	Poland, Lodz, plaster wall	PX279516		PX290147	Chloroidium saccharophilum
	Chloroidium sp.	PNK023	Poland, Lodz, plaster wall	PX279517		PX290148	Chloroidium saccharophilum
	Chloroidium sp.	PNK027	Poland, Lodz, brick wall	PX279518		PX290149	Chloroidium saccharophilum
	Chloroidium sp.	PNK028	Poland, Lodz, brick wall	PX279519		PX290150	Chloroidium saccharophilum
	Chloroidium sp.	PNK029	Poland, Lodz, plaster wall	PX279520		PX290151	Chloroidium saccharophilum
	Chloroidium sp.	PNK030	Poland, Lodz, plaster wall	PX279521		PX290152	Chloroidium saccharophilum
	Chloroidium sp.	PNK031	Poland, Lodz, plaster wall	PX279522		PX290153	Chloroidium saccharophilum
	Chloroidium sp.	PNK033	Poland, Lodz, plaster wall	PX279523		PX290154	Chloroidium saccharophilum
	Chloroidium sp.	PNK045	Poland, Lodz, brick wall	PX279524		PX290155	Chloroidium saccharophilum
	Chloroidium sp.	PNK047	Poland, Lodz, plaster wall	PX279525		PX290156	Chloroidium saccharophilum
	Chloroidium sp.	PNK050	Poland, Lodz, plaster wall	PX279526		PX290157	Chloroidium saccharophilum
	Chloroidium sp.	PNK055	Poland, Lodz, brick wall	PX279527		PX290158	Chloroidium saccharophilum
	Chloroidium sp.	PNK058	Poland, Lodz, plaster wall	PX279528		PX290159	Chloroidium saccharophilum
	Chloroidium sp.	PNK059	Poland, Lodz, plaster wall	PX279529		PX290160	Chloroidium saccharophilum
	Chloroidium sp.	PNK061	Poland, Lodz, brick wall	PX279530		PX290161	Chloroidium saccharophilum
	Chloroidium sp.	PNK062	Poland, Lodz, plaster wall	PX279531		PX290162	Chloroidium saccharophilum
	Chloroidium sp.	PNK063	Poland, Lodz, plaster wall	PX279532		PX290163	Chloroidium saccharophilum
	Chloroidium sp.	PNK064	Poland, Lodz, brick wall	PX279533		PX290164	Chloroidium saccharophilum
	Chloroidium sp.	PNK076	Poland, Lodz, brick wall	PX279534		PX290165	Chloroidium saccharophilum
	Chloroidium viscosum	SAG 56.87	Europe, photobiont	MH551495		MH545952
	Chloroidium viscosum	MG-2	Europe, bark	MH551496		X
	Viridiella fridericiana	SAG 10.92	Europe, Italy soil from sulphurous vents	FM958481		KR154344	Outgroup taxa
	Prasiola group
	Chloroidium lichenum	SAG 2115	Europe, artificial substrate	FM946019		MH545950	Outgroup taxa
	Deuterostichococcus deasonii	SAG 2139	USA, Alabama, Dauphin Island, soil	MT078164		LR777811	Epitype strain (Pröschold & Darienko, 2020) [17]
	Deuterostichococcus epilithicus	SAG 2482	Europe, Germany, Swabian Alb, soil	MT078170		LR777814
	Deuterostichococcus epilithicus	SAG 2060	Europe, Germany, Rostock, epilithic	MT078165		LR777812	Epitype strain (Pröschold & Darienko, 2020) [17]
	Deuterostichococcus lewinii	SAG 107.80	America, Canada, Nova Scotia	MT078162		LR777810
	Stichococcus-like	PNK020	Poland, Lodz, brick wall	PX279543		PX290174	Deuterostichococcus epilithicus
	Stichococcus-like	PNK024	Poland, Lodz, brick wall	PX279544		PX290175	Deuterostichococcus epilithicus
	Stichococcus-like	PNK039	Poland, Lodz, plaster wall	PX279545		PX290176	Deuterostichococcus epilithicus
	Stichococcus-like	PNK042	Poland, Lodz, plaster wall	PX279546		PX290177	Deuterostichococcus epilithicus
	Stichococcus-like	PNK056	Poland, Lodz, plaster wall	PX279547		PX290178	Deuterostichococcus epilithicus
	Stichococcus-like	PNK067	Poland, Lodz, brick wall	PX279548		PX290179	Deuterostichococcus epilithicus
	Stichococcus-like	PNK072	Poland, Lodz, brick wall	PX279549		PX290180	Deuterostichococcus epilithicus
	Diplosphaera chodatii	SAG 11.88	New Zealand, Waweira Scenic Reserve, phycobiont	MT078177		LR777824
	Diplosphaera chodatii	SAG 48.86	Antarctica, Vestfold Hills, epiphytic	MT078178		AM260444
	Diplosphaera chodatii	SAG 49.86	Europe, Switzerland, Basel, freshwater	MT078182		AM260445
	Stichococcus-like	PNK018	Poland, Lodz, brick wall	PX279550		PX290181	Diplosphaera chodatii
	Stichococcus-like	PNK021	Poland, Lodz, brick wall	PX279551		PX290182	Diplosphaera chodatii
	Stichococcus-like	PNK032	Poland, Lodz, plaster wall	PX279552		PX290183	Diplosphaera chodatii
	Stichococcus-like	PNK038	Poland, Lodz, brick wall	PX279553		PX290184	Diplosphaera chodatii
	Stichococcus-like	PNK049	Poland, Lodz, brick wall	PX279554		PX290185	Diplosphaera chodatii
	Stichococcus-like	PNK069	Poland, Lodz, brick wall	PX279555		PX290186	Diplosphaera chodatii
	Protostichococcus edaphicus	SAG 2481	Europe, Germany, Swabian Alb, soil	MT078161		LR777809
	Pseudostichococcus monallantoides	SAG 379-4	America, USA, Massachusetts, aquarium	MT078184		LR777827
	Pseudostichococcus monallantoides	UTEX 2249	America, USA	MT078186		LR777828	Epitype strain (Pröschold & Darienko, 2020) [17]
	Pseudostichococcus monallantoides	SAG 380-1	Europe, Germany, from culture of Enteromorpha	KM020066		X
	Pseudostichococcus sp.	PNK007	Poland, Lodz, plaster wall	PX279556		PX290192	Pseudostichococcus monallantoides
	Pseudostichococcus sp.	PNK017	Poland, Lodz, plaster wall	PX279557		PX290193	Pseudostichococcus monallantoides
	Pseudostichococcus sp.	PNK026	Poland, Lodz, brick wall	PX279558		PX290194	Pseudostichococcus monallantoides
	Pseudostichococcus sp.	PNK037	Poland, Lodz, plaster wall	PX279559		PX290195	Pseudostichococcus monallantoides
	Pseudostichococcus sp.	PNK044	Poland, Lodz, brick wall	PX279560		PX290196	Pseudostichococcus monallantoides
	Stichococcus bacillaris	SAG 249.80	Europe, Helgoland, aquarium, brackish	MT078156		LR777806
	Stichococcus bacillaris	SAG 335-8	Europe, Sweden, freshwater	MT078154		LR777805	Epitype strain (Pröschold & Darienko, 2020) [17]
	Stichococcus bacillaris	SAG 379-2	Europe, Germany, Bernburg	HE610125		X
	Stichococcus-like	PNK006	Poland, Lodz, plaster wall	PX279561		PX290197	Stichococcus bacillaris
	Stichococcus-like	PNK009	Poland, Lodz, plaster wall	PX279562		PX290198	Stichococcus bacillaris
	Stichococcus-like	PNK016	Poland, Lodz, brick wall	PX279563		PX290199	Stichococcus bacillaris
	Stichococcus-like	PNK040	Poland, Lodz, plaster wall	PX279564		PX290200	Stichococcus bacillaris
	Stichococcus-like	PNK041	Poland, Lodz, plaster wall	PX279565		PX290201	Stichococcus bacillaris
	Stichococcus-like	PNK065	Poland, Lodz, plaster wall	PX279566		PX290202	Stichococcus bacillaris
	Stichococcus-like	PNK068	Poland, Lodz, brick wall	PX279567		PX290203	Stichococcus bacillaris
	Stichococcus-like	PNK071	Poland, Lodz, plaster wall	PX279568		PX290204	Stichococcus bacillaris
	Stichococcus-like	PNK081	Poland, Lodz, plaster wall	PX279569		PX290205	Stichococcus bacillaris
	Stichococcus-like	PNK083	Poland, Lodz, plaster wall	PX279570		PX290206	Stichococcus bacillaris
	Tetratostichococcus jenerensis	SAG 2138	Asia, Malaysia, Kampong Kuala Jenera, epiphyte	MT078183		KM438447
	Tritostichococcus coniocybes	ST-8	Europe, Austria, Vienna, cracks on sandstone	MT078175		LR777821	Epitype strain (Pröschold & Darienko, 2020) [17]
	Tritostichococcus corticulus	ST-2	Chile, National Park “La Campana”, bark	MT078176		LR777819	Holotype strain (Pröschold & Darienko, 2020) [17]
	Tritostichococcus solitus	SAG 2406	Germany, western Harz Foreland, freshwater	MT078171		LR777818
	Klebsormidium
	Klebsormidium crenulatum	SAG 37.86	Italy, South Tyrol, soil from Brixen		HG973041	HQ613241	Epitype strain (Mikhalyuk et al., 2015) [20]
	Klebsormidium elegans	SAG 7.96	Netherlands, bark of oak tree near Staverden	AM490840		EU477430	Epitype strain (Mikhalyuk et al., 2015) [20]
	Klebsormidium flaccidum	SAG 12.91	Czech Republic, Sojovice reservoir		EU434024	EU477436
	Klebsormidium flaccidum	SAG 2307	Germany, clay soil in a field of beets	AM490838		HQ613242
	Klebsormidium flaccidum	SAG 8.96	Netherlands, soil near water level of river Dommel	EF372516		EU477445
	Klebsormidium nitens	SAG 2065	Denmark, Roskilde, Christmas Tree Plantage	EU434032		HQ613253
	Klebsormidium nitens	SAG 13.91	New Zealand, Tekoa soil		HG973047	HQ613248	Epitype strain (Mikhalyuk et al., 2015) [20]
	Klebsormidium nitens	SAG 2155	France, algal coat on moist sandy soil of forest track	EF372518		EU477429
	Klebsormidium nitens	SAG 32.91	UK, River Gannel		HG973044	EU477447
	Klebsormidium subtile	SAG 384-1	Alaska, from snow	EF372517		EU477454	Epitype strain (Mikhalyuk et al., 2015) [20]
	Klebsormidium sp.	SAG 2107	Germany, Zingst, roof tile		HF955423	HQ613254
	Klebsormidium sp.	PNK011	Poland, Lodz, brick wall		PX279571	PX290187	Klebsormidium nitens
	Klebsormidium sp.	PNK013	Poland, Lodz, plaster wall		PX279572	PX290188	Klebsormidium nitens
	Klebsormidium sp.	PNK060	Poland, Lodz, brick wall		PX279573	PX290189	Klebsormidium nitens
	Klebsormidium sp.	PNK077	Poland, Lodz, plaster wall		PX279574	PX290190	Klebsormidium nitens
	Klebsormidium sp.	PNK091	Poland, Lodz, plaster wall		PX279575	PX290191	Klebsormidium nitens
	Interfilum terricola	SAG 2100	Belgium, oaken forest on acid brown soil	EU434034		HQ613238	Outgroup taxa

## Sheet: S5_PCR details
	Table S5. Details on the PCR of markers in isolated strains; an asterisk indicates primers used for the 18S-ITS marker in the Klebsormidium genus.
	Marker	Primer	F/R	Sequence 5`-3`	Reference	Reaction conditions
	18S-ITS	20F	F	GTAGTCATATGCTTGTCTC	Hallmann et al., 2013 [50]	95°C(5m)// 35×[94°C(1m)/50°C(1m)/ 72°C(3m)] // 72°C(10m)
		18L	R	CACCTACGGAAACCTTGTTACGACTT
		AL1500af	F	GCGCGCTACACTGATGC	Helms et al., 2001 [51]	95°C(5m)// 35×[94°C(1m)/54°C(1m)/ 72°C(3m)] // 72°C(10m)
		HLR3R	R	TCCCAAACAACCCGACTCT	Hoshina et al., 2005 [52]
		NS7m*	F	GGCAATAACAGGTCTGT	Mikhailyuk et al., 2008 [54]
		LR1850*	R	CCTCACGGTACTTGTTC
	rbcL	PrasF	F	ATGGTTCCACAAACAGAAAC	Nestupa et al., 2013 [53]	94°C(5m)// 40×[95°C(45s)/50°C(90s)/ 72°C(2m)] // 72°C(10m)
		EllaR	R	TCACGACCTTCATTACGAGCTTG

## Sheet: S6-S7_Chl-a
	Table S6. Chlorophyll a concentration (Cchla) [mg/cm2] in the algal inoculation cultures of OD680 = 1.00.
	Repetitions			No. 1 Cchla	No. 2 Cchla	No. 3 Cchla	Mean Cchla
	Chloroidium saccharophilum PNK010			0.118605	0.11565	0.1146	0.116285
	Klebsormidium nitens PNK013			0.177855	0.17285	0.16605	0.172252
	Bracteacoccus minor PNK015			0.14984	0.14615	0.15265	0.149547
	Diplosphaera chodatii PNK021			0.05806	0.0603	0.05745	0.0586033
	Stichococcus bacillaris PNK040			0.10705	0.10465	0.1077	0.106467
	Table S7. Chlorophyll a concentration [mg/cm2] at the surface of brick (B) and plaster (P) in the laboratory (L) and environmental (E) conditions after 1, 3 and 6 months of incubation and its increase between 3 and 6 months based on the mean value.
	Control
		1_B_L	3_B_L	6_B_L	1_B_E	3_B_E	6_B_E	1_P_L	3_P_L	6_P_L	1_P_E	3_P_E	6_P_E
	No. 1	0	0	0	0	0	0.0075	0	0	0	0	0.00409091	0.0231818
	No. 2	0	0	0	0	0	0.0035	0	0	0	0	0	0.00181818
	No. 3	0	0	0	0	0	0	0	0	0	0	0.00227273	0.00409091
	Mean Cchla	0	0	0	0	0	0.00366667	0	0	0	0	0.00212121	0.00969697
	Δ Mean Cchla	X	0		X	0.00366667		X	0		X	0.00757576
	Chloroidium saccharophilum PNK010
		1_B_L	3_B_L	6_B_L	1_B_E	3_B_E	6_B_E	1_P_L	3_P_L	6_P_L	1_P_E	3_P_E	6_P_E
	No. 1	0.137	0.211	1.1055	0.1155	0.1445	0.889	0.13	0.215	0.703182	0.100909	0.179091	0.375909
	No. 2	0.1495	0.237	1.1325	0.126	0.1585	0.9015	0.132727	0.267727	0.729091	0.122727	0.138636	0.594545
	No. 3	0.1715	0.2215	1.1425	0.1245	0.171	0.8675	0.153182	0.250455	0.769545	0.139545	0.154091	0.525909
	Mean Cchla	0.152667	0.223167	1.12683	0.122	0.158	0.886	0.138636	0.244394	0.733939	0.121061	0.157273	0.498788
	Δ Mean Cchla	X	0.903667		X	0.728		X	0.489545		X	0.341515
	Klebsormidium nitens PNK013
		1_B_L	3_B_L	6_B_L	1_B_E	3_B_E	6_B_E	1_P_L	3_P_L	6_P_L	1_P_E	3_P_E	6_P_E
	No. 1	0.0965	0.1535	1.047	0.189	0.2965	0.847	0.131364	0.209545	0.754545	0.127273	0.176364	0.587727
	No. 2	0.117	0.2005	0.9524	0.203	0.2485	0.984	0.159091	0.220909	0.812273	0.145909	0.193182	0.682273
	No. 3	0.107	0.176	0.9275	0.193	0.2775	0.8955	0.146364	0.200909	0.807273	0.144545	0.168636	0.674091
	Mean Cchla	0.106833	0.176667	0.975633	0.195	0.274167	0.908833	0.145606	0.210455	0.791364	0.139242	0.179394	0.64803
	Δ Mean Cchla	X	0.798967		X	0.634667		X	0.580909		X	0.468636
	Bracteacoccus minor PNK015
		1_B_L	3_B_L	6_B_L	1_B_E	3_B_E	6_B_E	1_P_L	3_P_L	6_P_L	1_P_E	3_P_E	6_P_E
	No. 1	0.1605	0.1985	0.966	0.104	0.1555	0.652	0.141364	0.203182	0.582273	0.0322727	0.0459091	0.378636
	No. 2	0.1665	0.2035	1.0475	0.131	0.178	0.7365	0.16	0.178182	0.68	0.0404545	0.0713636	0.409545
	No. 3	0.1825	0.22	1.0025	0.1405	0.1595	0.7255	0.149091	0.168636	0.674545	0.0381818	0.0736364	0.497273
	Mean Cchla	0.169833	0.207333	1.00533	0.125167	0.164333	0.704667	0.150152	0.183333	0.645606	0.0369697	0.0636364	0.428485
	Δ Mean Cchla	X	0.798		X	0.540333		X	0.462273		X	0.364848
	Diplosphaera chodatii PNK021
		1_B_L	3_B_L	6_B_L	1_B_E	3_B_E	6_B_E	1_P_L	3_P_L	6_P_L	1_P_E	3_P_E	6_P_E
	No. 1	0.0715	0.1435	0.851	0.025	0.063	0.302	0.0595455	0.0840909	0.262273	0.0368182	0.0513636	0.365
	No. 2	0.0905	0.1705	0.9265	0.0385	0.096	0.333	0.0745455	0.0895455	0.277727	0.0495455	0.0663636	0.364545
	No. 3	0.0995	0.158	0.8785	0.0305	0.0925	0.3515	0.0718182	0.102727	0.292273	0.0545455	0.07	0.393182
	Mean Cchla	0.0871667	0.157333	0.885333	0.0313333	0.0838333	0.328833	0.0686364	0.0921212	0.277424	0.0469697	0.0625758	0.374242
	Δ Mean Cchla	X	0.728		X	0.245		X	0.185303		X	0.311667
	Stichococcus bacillaris PNK040
		1_B_L	3_B_L	6_B_L	1_B_E	3_B_E	6_B_E	1_P_L	3_P_L	6_P_L	1_P_E	3_P_E	6_P_E
	No. 1	0.134	0.2055	0.7505	0.0695	0.1025	0.7785	0.03	0.0359091	0.289545	0.0231818	0.0331818	0.218182
	No. 2	0.1465	0.217	0.784	0.094	0.1455	0.839	0.0336364	0.0413636	0.286818	0.0259091	0.0363636	0.250455
	No. 3	0.1435	0.2365	0.8115	0.1085	0.135	0.805	0.0354545	0.0436364	0.333636	0.0313636	0.0390909	0.24
	Mean Cchla	0.141333	0.219667	0.782	0.0906667	0.127667	0.8075	0.0330303	0.040303	0.303333	0.0268182	0.0362121	0.236212
	Δ Mean Cchla	X	0.562333		X	0.679833		X	0.26303		X	0.2

## Sheet: S8-S9_chlFI
	Table S8. Basic statistics for chlorophyll fluorescence intensity (chlFI) [gv] (n=180) detected in algal cells after 3 and 6 months of incubation on brick (B) and plaster (P) in the laboratory (L) and environmental (E) conditions and the statistical significance (p ≤ 0.05) for the changes in fluorescence at the surface and interior part of materials.
	Chloroidium saccharophilum PNK010
		3_B_L		6_B_L		3_B_E		6_B_E		3_P_L		6_P_L		3_P_E		6_P_E
		Surface	Interior	Surface	Interior	Surface	Interior	Surface	Interior	Surface	Interior	Surface	Interior	Surface	Interior	Surface	Interior
	Max. chlFI	140.552	1.38076	255	255	254.977	135.668	255	255	215.625	150.478	255	254.895	246.705	141.321	255	255
	Mean chlFI	85.8791	0.99319	239.84	119.825	87.5547	33.6815	254.751	97.4558	129.069	26.3205	208.385	120.089	55.8846	7.62544	251.103	143.28
	SD chlFI	21.4024	0.0815581	29.8116	112.384	65.2001	31.4676	1.3144	79.3909	45.4326	33.9845	66.608	78.7422	48.1558	23.8969	10.8372	80.1449
	p-value	<0.000001		<0.000001		<0.000001		<0.000001		<0.000001		<0.000001		<0.000001		<0.000001
	Klebsormidium nitens PNK013
		3_B_L		6_B_L		3_B_E		6_B_E		3_P_L		6_P_L		3_P_E		6_P_E
		Surface	Interior	Surface	Interior	Surface	Interior	Surface	Interior	Surface	Interior	Surface	Interior	Surface	Interior	Surface	Interior
	Max. chlFI	139.091	138.206	255	255	235.658	47.582	255	196.738	203.437	184.379	255	255	253.694	10.475	255	255
	Mean chlFI	40.4652	34.3252	253.304	111.176	151.863	7.4929	220.313	23.9419	101.286	53.6466	254.665	209.01	90.7801	2.494	237.107	188.609
	SD chlFI	23.34	26.9886	5.90233	91.8353	50.1964	10.9068	40.5665	46.9992	38.3544	44.1414	2.49479	63.8118	66.565	1.86127	19.5598	69.6574
	p-value	0.001071		<0.000001		<0.000001		<0.000001		<0.000001		<0.000001		<0.000001		<0.000001
	Bracteacoccus minor PNK015
		3_B_L		6_B_L		3_B_E		6_B_E		3_P_L		6_P_L		3_P_E		6_P_E
		Surface	Interior	Surface	Interior	Surface	Interior	Surface	Interior	Surface	Interior	Surface	Interior	Surface	Interior	Surface	Interior
	Max. chlFI	232.859	2.53055	255	255	255	1.33726	255	255	252.922	240.448	255	255	255	255	255	255
	Mean chlFI	128.662	0.87206	248.153	39.1523	102.371	0.918079	254.604	92.9657	149.795	68.878	238.146	100.041	137.644	90.7523	237.487	210.055
	SD chlFI	59.0749	0.404999	14.8968	51.5965	78.1896	0.175332	2.747	76.5511	77.9396	63.5403	35.5469	91.1914	81.7102	89.7712	41.0552	60.2612
	p-value	<0.000001		<0.000001		<0.000001		<0.000001		<0.000001		<0.000001		<0.000001		<0.000001
	Diplosphaera chodatii PNK021
		3_B_L		6_B_L		3_B_E		6_B_E		3_P_L		6_P_L		3_P_E		6_P_E
		Surface	Interior	Surface	Interior	Surface	Interior	Surface	Interior	Surface	Interior	Surface	Interior	Surface	Interior	Surface	Interior
	Max. chlFI	253.337	255	255	253.485	254.994	194.84	255	255	255	102.634	255	255	240.909	18.3353	255	255
	Mean chlFI	142.227	57.921	243.752	175.519	109.896	13.4174	210.692	74.6408	111.332	28.5141	244.932	147.242	114.7	2.73488	244.682	109.491
	SD chlFI	72.2994	80.9954	18.9015	53.7496	91.0519	32.2442	41.6979	95.6424	76.9096	30.1152	20.7621	94.2814	62.5641	2.70554	25.3908	92.5198
	p-value	<0.000001		<0.000001		<0.000001		<0.000001		<0.000001		<0.000001		<0.000001		<0.000001
	Stichococcus bacillaris PNK040
		3_B_L		6_B_L		3_B_E		6_B_E		3_P_L		6_P_L		3_P_E		6_P_E
		Surface	Interior	Surface	Interior	Surface	Interior	Surface	Interior	Surface	Interior	Surface	Interior	Surface	Interior	Surface	Interior
	Max. chlFI	255	86.7334	255	255	255	18.8276	255	255	134.924	111.509	255	254.817	255	255	255	255
	Mean chlFI	153.623	14.7587	252.507	169.128	129.097	2.21148	241.822	234.394	48.3534	23.0274	194.831	123.748	187.539	81.4124	223.05	141.117
	SD chlFI	68.558	18.0539	10.4722	93.0778	82.7476	2.86865	23.9484	32.437	33.7205	24.7667	48.2843	72.9923	59.7409	82.9335	36.5202	73.7554
	p-value	<0.000001		<0.000001		<0.000001		0.403983		<0.000001		<0.000001		<0.000001		<0.000001
	Table S9. The rate of chlorophyll fluorescence intensity between the interior of materials (chlFIint) and the surface (chlFIsur), and the intensity quenching (chlFIq) [%] inside the materials after 3 and 6 months of algal incubation on brick (B) and plaster (P) in the laboratory (L) and environmental (E) conditions.
	Chloroidium saccharophilum PNK010
			3_B_L	6_B_L	3_B_E	6_B_E	3_P_L	6_P_L	3_P_E	6_P_E
	chlFIint/ chlFIsur	Max.	0.00982382	1	0.532078	1	0.697868	0.999589	0.572834	1
		Mean	0.011565	0.499603	0.38469	0.382553	0.203926	0.576284	0.13645	0.570603
	chlFIq	Max.	99.0176	0	46.7922	0	30.2132	0.0410903	42.7166	0
		Mean	98.8435	50.0397	61.531	61.7447	79.6074	42.3716	86.355	42.9397
	Klebsormidium nitens PNK013
			3_B_L	6_B_L	3_B_E	6_B_E	3_P_L	6_P_L	3_P_E	6_P_E
	chlFIint/ chlFIsur	Max.	0.993641	1	0.201912	0.77152	0.906321	1	0.0412897	1
		Mean	0.848263	0.438904	0.0493398	0.108672	0.529656	0.820722	0.027473	0.795458
	chlFIq	Max.	0.635943	0	79.8088	22.848	9.36788	0	95.871	0
		Mean	15.1737	56.1096	95.066	89.1328	47.0344	17.9278	97.2527	20.4542
	Bracteacoccus minor PNK015
			3_B_L	6_B_L	3_B_E	6_B_E	3_P_L	6_P_L	3_P_E	6_P_E
	chlFIint/ chlFIsur	Max.	0.0108673	1	0.00524415	1	0.950682	1	1	1
		Mean	0.00677789	0.157775	0.00896818	0.365138	0.459816	0.420083	0.659326	0.884492
	chlFIq	Max.	98.9133	0	99.4756	0	4.93179	0	0	0
		Mean	99.3222	84.2225	99.1032	63.4862	54.0184	57.9917	34.0674	11.5508
	Diplosphaera chodatii PNK021
			3_B_L	6_B_L	3_B_E	6_B_E	3_P_L	6_P_L	3_P_E	6_P_E
	chlFIint/ chlFIsur	Max.	1.00656	0.994059	0.764096	1	0.402486	1	0.0761088	1
		Mean	0.407243	0.720072	0.122092	0.354264	0.256116	0.601153	0.0238437	0.447484
	chlFIq	Max.	-0.65633	0.59411	23.5904	0	59.7514	0	92.3891	0
		Mean	59.2757	27.9928	87.7908	64.5736	74.3884	39.8847	97.6156	55.2516
	Stichococcus bacillaris PNK040
			3_B_L	6_B_L	3_B_E	6_B_E	3_P_L	6_P_L	3_P_E	6_P_E
	chlFIint/ chlFIsur	Max.	0.340131	1	0.0738339	1	0.826457	0.999281	1	1
		Mean	0.0960708	0.669793	0.0171305	0.969284	0.47623	0.635155	0.43411	0.63267
	chlFIq	Max.	65.9869	0	92.6166	0	17.3543	0.0719094	0	0
		Mean	90.3929	33.0207	98.287	3.07165	52.377	36.4845	56.589	36.733

## Sheet: S10-S11_Rt
	Table S10. Basic statistics for the total height of the substrate profile (Rt) [µm] (n=10, l=300 µm) detected after 3 and 6 months of algal incubation on brick (B) and plaster (P) in the laboratory (L) and environmental (E) conditions.											Table S11. The statistical significance of the changes in the total height of the substrate profile (Rt) detected after 3 and 6 months of algal incubation on brick (B) and plaster (P) in the laboratory (L) and environmental (E) conditions.
	Control											Control vs colonized substrates
		3_B_L	6_B_L	3_B_E	6_B_E	3_P_L	6_P_L	3_P_E	6_P_E					3_B_L	6_B_L	3_B_E	6_B_E	3_P_L	6_P_L	3_P_E	6_P_E
	Max.	114.35	117.11	167.92	181.97	98.6	91.55	101.27	104.15			Control	vs. PNK010	0.0131	0.0022	0.0003	0.0507	0.0538	0.2076	0.2351	0.2912
	Min.	44.12	47.31	69.46	81.21	35.01	43.17	27.22	37.45			Control	vs. PNK013	0.0245	0.0014	<0.0001	<0.0001	0.2015	0.1392	>0.9999	0.6614
	Mean	73.61	70.56	103.53	111.18	64.45	67.06	52.8	59.67			Control	vs. PNK015	0.036	0.0051	0.0178	0.0077	0.0538	0.1869	>0.9999	0.5409
	SD	22.58	22.91	29.55	30.09	17.21	16.52	21.39	20.32			Control	vs. PNK021	0.036	0.0019	0.0004	0.559	0.0538	0.404	0.2351	0.1225
	Q1	44.12	47.31	69.46	81.21	35.01	43.17	27.22	37.45			Control	vs. PNK040	0.0302	0.024	0.0091	0.2015	0.0538	0.1392	>0.9999	0.2912
	Q1	82.23	77.05	103.39	118.93	71.42	78.27	60.99	68.11
	Med.	69.32	61.39	96.17	103.67	66	72.21	52.68	57.87			Changes in control and colonized substrates with time (3 vs. 6 months)
														3_B_L	6_B_L	3_B_E	6_B_E	3_P_L	6_P_L	3_P_E	6_P_E
	Chloroidium saccharophilum PNK010											Control	vs. Control	X	0.7678	X	0.5736	X	0.7332	X	0.4708
		3_B_L	6_B_L	3_B_E	6_B_E	3_P_L	6_P_L	3_P_E	6_P_E			PNK010	vs. PNK010	X	0.6298	X	<0.0001	X	0.2603	X	0.4331
	Max.	65.41	69.72	81.22	185.66	80.91	88.38	102.56	107.63			PNK013	vs. PNK013	X	>0.9999	X	>0.9999	X	>0.9999	X	>0.9999
	Min.	33.47	31.91	48.62	87.94	27.2	32.73	32.26	41.58			PNK015	vs. PNK015	X	0.4958	X	0.4255	X	0.3522	X	0.5691
	Mean	51.36	52.89	67.22	134.33	44.39	55.45	68.65	74.95			PNK021	vs. PNK021	X	0.1448	X	<0.0001	X	0.0834	X	0.0893
	SD	12.62	12.79	11.7	39.63	15.16	17.07	24.64	25.57			PNK040	vs. PNK040	X	0.3776	X	<0.0001	X	0.357	X	0.0725
	Q1	33.47	31.91	48.62	87.94	27.2	32.73	32.26	41.58
	Q1	63	60.99	75	170.01	48.12	63.34	89.03	97.6			Changes in colonized substrates cultivated in laboratory and environment (L vs. E)
	Med.	52.16	55.51	71.5	133.81	41.02	51.94	67.95	75.84					3_B_L	6_B_L	3_B_E	6_B_E	3_P_L	6_P_L	3_P_E	6_P_E
												Control	vs. Control	X	X	0.0203	0.0036	X	X	0.1965	0.3843
	Klebsormidium nitens PNK013											PNK010	vs. PNK010	X	X	0.1381	<0.0001	X	X	0.0338	0.0495
		3_B_L	6_B_L	3_B_E	6_B_E	3_P_L	6_P_L	3_P_E	6_P_E			PNK013	vs. PNK013	X	X	>0.9999	>0.9999	X	X	>0.9999	>0.9999
	Max.	78.67	68.22	93.52	83.51	99.98	84.76	74.88	77.11			PNK015	vs. PNK015	X	X	0.0031	0.006	X	X	0.3916	0.5179
	Min.	26.43	23.38	37.09	32.05	22.77	19.15	38.82	31.25			PNK021	vs. PNK021	X	X	0.1448	<0.0001	X	X	0.0048	0.0053
	Mean	54.69	49.5	59.9	54.71	53.15	50.88	54.8	55.06			PNK040	vs. PNK040	X	X	0.0194	<0.0001	X	X	0.1831	0.023
	SD	15.05	13.88	17.15	14.79	23.75	20.37	12.41	14.83
	Q1	26.43	23.38	37.09	32.05	22.77	19.15	38.82	31.25			Changes between individual algal biofilms (PNK vs. PNK)
	Q1	62.55	60.58	66.08	59.63	63.16	61.93	64.76	66.08					3_B_L	6_B_L	3_B_E	6_B_E	3_P_L	6_P_L	3_P_E	6_P_E
	Med.	53.79	48.17	56.22	54.09	57.46	49.23	54.19	56.33			Chloroidium saccharophilum PNK010
												PNK010	vs. PNK013	0.6244	0.8281	0.456	<0.0001	0.9829	0.8304	0.2459	0.0931
	Bracteacoccus minor PNK015											PNK010	vs. PNK015	0.5668	0.8281	0.1963	<0.0001	0.9829	0.88	0.2459	0.0443
		3_B_L	6_B_L	3_B_E	6_B_E	3_P_L	6_P_L	3_P_E	6_P_E			PNK010	vs. PNK021	0.5668	0.856	0.7908	0.0103	0.9829	0.8304	>0.9999	0.6615
	Max.	72.8	67.85	121.56	118.32	82.8	80.8	82.16	86.26			PNK010	vs. PNK040	0.5941	0.557	0.226	0.0969	0.9829	0.8304	0.2459	0.8856
	Min.	44.22	40.09	63.21	67.03	26.71	29.84	18.57	18.73			Klebsormidium nitens PNK013
	Mean	58.37	55.61	82.29	77.54	46.3	53.75	52.27	51.8			PNK013	vs. PNK010	0.8276	0.6959	0.171	<0.0001	0.475	>0.9999	0.2825	0.0698
	SD	8.58	7.74	17.23	15.83	17.4	15.68	21.21	21.99			PNK013	vs. PNK015	0.8276	0.4848	0.0083	0.0463	0.475	>0.9999	0.9271	0.5798
	Q1	44.22	40.09	63.21	67.03	26.71	29.84	18.57	18.73			PNK013	vs. PNK021	0.8276	0.6959	0.1378	<0.0001	0.475	>0.9999	0.2825	0.024
	Q1	62.53	59.43	84.99	73.99	48.21	64.25	69.78	66.26			PNK013	vs. PNK040	0.8276	0.1368	0.0121	<0.0001	0.475	>0.9999	0.9271	0.0713
	Med.	58.39	57.24	77.28	71.2	44.22	55.07	48.84	54.79			Bracteacoccus minor PNK015
												PNK015	vs. PNK010	>0.9999	0.6211	0.0736	<0.0001	>0.9999	0.88	0.1643	0.0106
	Diplosphaera chodatii PNK021											PNK015	vs. PNK013	>0.9999	0.6189	0.0124	0.0463	>0.9999	0.88	0.8213	0.1933
		3_B_L	6_B_L	3_B_E	6_B_E	3_P_L	6_P_L	3_P_E	6_P_E			PNK015	vs. PNK021	>0.9999	0.6189	0.0953	0.0079	>0.9999	0.88	0.1643	0.0032
	Max.	81.3	69.3	85	123.14	71.7	86.79	71.7	119.2			PNK015	vs. PNK040	>0.9999	0.6189	0.5424	0.0002	>0.9999	0.88	0.8213	0.0113
	Min.	42.58	36.79	51.91	91.98	33.16	38.31	33.16	49.12			Diplosphaera chodatii PNK021
	Mean	58.3	51.71	69.56	109.55	46.54	59.95	46.54	81.92			PNK021	vs. PNK010	>0.9999	0.856	0.7908	0.0103	>0.9999	0.6176	>0.9999	0.2481
	SD	13.59	11.65	11.05	10.87	14.54	16.83	14.54	25.93			PNK021	vs. PNK013	>0.9999	0.856	0.2755	<0.0001	>0.9999	0.5971	0.2406	0.008
	Q1	42.58	36.79	51.91	91.98	33.16	38.31	33.16	49.12			PNK021	vs. PNK015	>0.9999	0.856	0.2755	0.003	>0.9999	0.6176	0.2406	0.0064
	Q1	62.27	59.98	79.28	119.5	58.92	69.18	58.92	103.58			PNK021	vs. PNK040	>0.9999	0.3531	0.2755	0.4768	>0.9999	0.5971	0.2406	0.2481
	Med.	57.33	48.46	68.29	109.48	39.4	58.95	39.4	77.28			Stichococcus bacillaris PNK040
												PNK040	vs. PNK010	0.8276	0.1857	0.1695	0.1938	0.9829	>0.9999	0.3689	0.8856
	Stichococcus bacillaris PNK040											PNK040	vs. PNK013	0.8276	0.1368	0.0362	<0.0001	0.9829	>0.9999	0.9271	0.1427
		3_B_L	6_B_L	3_B_E	6_B_E	3_P_L	6_P_L	3_P_E	6_P_E			PNK040	vs. PNK015	0.8276	0.3433	0.5424	0.0001	0.9829	>0.9999	0.9271	0.0323
	Max.	97.5	81.36	135.39	172.31	89.27	84.4	88.6	103.58			PNK040	vs. PNK021	0.8276	0.1766	0.2014	0.1303	0.9829	>0.9999	0.3689	0.5052
	Min.	32.44	50.36	57.17	88.85	12.79	22.71	34.5	49.51
	Mean	56.37	60.59	79.32	124.34	45.09	51.01	56.15	73.04
	SD	17.95	8.9	22.51	29.61	24.27	21.6	15.85	16.79
	Q1	32.44	50.36	57.17	88.85	12.79	22.71	34.5	49.51
	Q1	63.5	62.91	83.41	149.01	57.26	62.37	64.18	83.69
	Med.	53.64	58.68	75.47	117.5	42.12	47.96	57.78	72.56
